# Supplementary material for: Influence of sample-specific properties on light scattering by human milk
Source: Biophotonics Discov. 2026 Mar 9;3(1):012105. doi: 10.1117/1.BIOS.3.1.012105 (PMC13101067; doi:10.1117/1.BIOS.3.1.012105)
Supplement: Supplementary file 1 [file BIOS_003_012105_SD001.xlsx]

## Sheet: Table 1
Supplementary material to Influence of sample-specific properties on light scattering by human milk
Wietske Verveld, Johanna R. de Wolf and Nienke Bosschaart
Contents:
Tab 1: Table with fat concentration and scattering coefficients per sample and arithmetic mean
Tab 2: Table with refractive indices of milk serum and MFGs per sample and arithmetic mean
Tab 3: Table with normalized MFG size distribution per sample and arithmetic mean
Tab 4: Table with non-fat particle size and refractive index distributions (number per L) per sample and arithmetic mean
Table 1: Table with fat concentration and scattering coefficients per sample and arithmetic mean
Sample	Fat concentration [g/dL]	Experimental scattering coefficient [/mm] Undiluted	Experimental scattering coefficient [/mm] Extrapolated from 5x and 10x diluted samples	Reconstructed scattering coefficient [/mm] Only sample-specific fat concentration	Reconstructed scattering coefficient [/mm] Sample-specific fat concentration and RI serum	Reconstructed scattering coefficient [/mm] Sample-specific fat concentration and RI MFGs	Reconstructed scattering coefficient [/mm] Sample-specific fat concentration and MFG size distribution	Reconstructed scattering coefficient [/mm] Sample-specific fat concentration and non-fat particles	Reconstructed scattering coefficient [/mm] All sample-specific properties	Remarks
1	0.46	4.27		2.18	2.18	2.18	4.47	2.4	4.68
2	0.52	5.07		2.44	2.44	2.44	6.71	2.33	6.63
3	0.56	7.02		2.61	2.61	2.61	4.62	2.49	4.51
4	0.56	1.51		2.61	2.61	2.61	2.92	2.47	2.79
5	0.82	4.93		3.71	3.71	3.71	7.12	3.73	7.11
6	1.05	9.43	10.85	4.69	4.66	4.69	9.75	4.58	9.71	Bulk milk donor 9 (figure 3a+d)
7	1.24	5.1		5.5	5.5	5.5	11.93	5.4	11.84
8	1.43	8.83		6.31	6.26	6.3	7.31	6.22	7.22	Bulk milk donor 1 (figure 3e)
9	1.55	10.23	18.21	6.82	6.83	6.82	8.12	6.67	7.99
10	1.75	5.23		7.67	7.66	7.67	10.13	7.56	10.03
11	1.88	10.26	17.95	8.22	8.23	8.22	19.29	8.07	19.11
12	1.9	10.35	19.1	8.3	8.26	8.3	19.18	8.29	19.12
13	1.95	7.75		8.52	8.5	8.51	8.65	8.4	8.53
14	2.04	8.25		8.9	8.91	8.9	13.9	8.77	13.76
15	2.22	10.03	12.13	9.66	9.65	9.66	12.75	9.74	12.83	Bulk milk donor 5 (figure 3c+d)
16	2.28	10.69	25.89	9.92	9.92	9.92	20.47	9.89	20.45
17	2.38	9.78	13.33	10.34	10.36	10.34	20.11	10.22	19.98
18	2.61	10.42	17.4	11.32	11.36	11.32	25.31	11.2	25.31
19	2.71	8.97		11.74	11.72	11.74	17.99	11.69	17.93
20	2.75	10.65	18.33	11.91	11.91	11.91	23.95	11.99	24.03
21	2.95	10.67	25.64	12.76	12.73	12.77	30.98	12.74	31.01
22	3.03	9.82	11.42	13.1	13.12	13.1	11.88	12.97	11.75
23	3.07	10.11	13.39	13.27	13.32	13.28	13.89	13.2	13.83
24	3.18	10.59	23.8	13.74	13.78	13.74	22.33	13.62	22.28
25	3.2	9.96	11.74	13.83	13.77	13.82	8.78	13.81	8.8
26	3.9	10.48	16.76	16.8	16.85	16.8	27.5	16.93	27.66
27	3.91	10.63	20.46	16.84	16.85	16.84	17.29	16.78	17.22
28	3.97	10.33	15.56	17.1	17.16	17.1	21.09	17.01	21.19
29	3.99	10.98	23.47	17.18	17.15	17.18	17.94	17.26	17.98
30	4.26	8.63	8.2	18.33	18.34	18.33	23.42	18.22	23.32
31	4.39	10.6	25.33	18.88	18.89	18.88	37.64	19.14	37.89	Bulk milk donor 20 (figure 3b+d)
32	4.57	10.5	15.01	19.65	19.63	19.65	27.1	19.73	27.17
33	4.59	7.63		19.73	19.72	19.74	15.47	19.73	15.45
34	4.62	10.88	41.44	19.86	19.88	19.87	40.31	20.28	40.76
35	4.78	10.38	18.49	20.54	20.55	20.54	26.95	20.45	26.87
36	4.96	11.39	31.86	21.31	21.34	21.31	44.54	21.44	44.9
37	5.14	10.71	35.79	22.07	22.07	22.07	30.65	22.33	30.9
38	5.28	9.77	9.8	22.67	22.69	22.66	16.32	22.62	16.29
39	5.36	10.87	28.02	23.01	23.02	23	36.09	23.16	36.27
40	5.46	10.22	16.15	23.43	23.49	23.43	19.33	23.34	19.23
41	5.59	11.09	39.46	23.98	23.92	23.99	49.05	24.18	48.98
42	5.64	10.65	23.08	24.2	24.21	24.19	18.99	24.46	19.25
43	5.65	10.51	16.82	24.24	24.16	24.24	14.85	24.15	14.69
44	6.08	10.75	24.24	26.07	26.03	26.06	34.2	26.09	34.18
45	6.44	10.35	16.76	27.6	27.57	27.59	15.45	27.7	15.59
46	6.7	9.68	11.63	28.7	28.81	28.7	18.12	28.67	18.19
47	6.92	10.52	21.32	29.64	29.64	29.64	21.04	29.55	20.97
48	6.92	10.74	21.71	29.64	29.62	29.63	24.4	29.77	24.46
49	7.02	11.28	41.48	30.06	30	30.06	50.16	30.21	50.04
50	7.82	11.01	23.81	33.46	33.47	33.46	24.7	33.41	24.65
Arithmetic mean	3.641	9.41	20.6797	15.7012	15.7012	15.7004	20.3028	15.7012	20.3066
Median	3.55	10.34	18.41	15.315	15.315	15.31	19.085	15.295	19.115
IQR	3.2725	1.565	8.985	13.905	13.9325	13.905	13.0225	14.055	13.0575
Minimum	0.46	1.51	8.2	2.18	2.18	2.18	2.92	2.33	2.79
Maximum	7.82	11.39	41.48	33.46	33.47	33.46	50.16	33.41	50.04

## Sheet: Table 2
Milk samples in random order
Refractive Index values at 660nm wavelength
Tab 2: Table with refractive indices of milk serum and MFGs per sample and arithmetic mean
Sample	Refractive Index Serum	Refractive Index MFGs
N/A	1.3452	1.4901
N/A	1.3453	1.4933
N/A	1.3449	1.4914
N/A	1.3452	1.4898
N/A	1.3453	1.4831
N/A	1.3448	1.4916
N/A	1.3451	1.4923
N/A	1.3449	1.4946
N/A	1.345	1.4896
N/A	1.3454	1.494
N/A	1.3451	1.4858
N/A	1.345	1.4895
N/A	1.345	1.4883
N/A	1.3454	1.4903
N/A	1.3454	1.4877
N/A	1.3452	1.49
N/A	1.3458	1.4892
N/A	1.3453	1.4917
N/A	1.3453	1.4916
N/A	1.345	1.4901
N/A	1.3454	1.4894
N/A	1.345	1.4932
N/A	1.3451	1.4841
N/A	1.345	1.4898
N/A	1.3451	1.4846
N/A	1.3448	1.4962
N/A	1.3451	1.486
N/A	1.3452	1.4841
N/A	1.3449	1.4877
N/A	1.3454	1.4943
N/A	1.3451	1.4912
N/A	1.3448	1.4937
N/A	1.3454	1.4838
N/A	1.3448	1.4879
N/A	1.3458	1.4898
N/A	1.3448	1.4922
N/A	1.3448	1.4888
N/A	1.345	1.4924
N/A	1.3453	1.4969
N/A	1.3455	1.4889
N/A	1.3454	1.4906
N/A	1.3458	1.4851
N/A	1.3449	1.5009
N/A	1.3454	1.4889
N/A	1.3452	1.4983
N/A	1.3448	1.4924
N/A	1.3453	1.4878
N/A	1.3449	1.4919
N/A	1.3452	1.4918
N/A	1.3448	1.4918
Arithmetic mean	1.34515	1.49037
Median	1.3451	1.4901
IQR	0.000375	0.00385
Minimum	1.3448	1.4831
Maximum	1.3458	1.5009

## Sheet: Table 3
Milk samples in random order
Tab 3: Table with normalized MFG size distribution per sample and arithmetic mean
Diameter [um] Sample	0.025	0.075	0.125	0.175	0.225	0.275	0.325	0.375	0.425	0.475	0.525	0.575	0.625	0.675	0.725	0.775	0.825	0.875	0.925	0.975	1.025	1.075	1.125	1.175	1.225	1.275	1.325	1.375	1.425	1.475	1.525	1.575	1.625	1.675	1.725	1.775	1.825	1.875	1.925	1.975	2.025	2.075	2.125	2.175	2.225	2.275	2.325	2.375	2.425
Bulk milk donor 9 (figure 3a+d)	0	0	0	0	0	0	0	0	0	0.013	0.1688	0.1558	0.4545	0.4935	0.5065	0.8831	0.7662	0.6883	0.8312	0.7532	1	0.6753	0.7662	0.7273	0.8571	0.6364	0.5455	0.8312	0.6623	0.3896	0.5844	0.7143	0.4805	0.5455	0.4805	0.2857	0.4156	0.3896	0.4545	0.3117	0.4026	0.2727	0.4545	0.2468	0.3506	0.3506	0.2987	0.4286	0.3117
Bulk milk donor 20 (figure 3b+d)	0	0	0	0	0	0	0	0	0.0226	0.0902	0.4361	0.594	0.7519	0.8496	1	0.8722	0.8195	0.7744	0.7444	0.7368	0.594	0.6391	0.6391	0.4887	0.3835	0.391	0.3308	0.4361	0.3835	0.3083	0.3759	0.2331	0.2256	0.2331	0.2481	0.218	0.203	0.218	0.2331	0.2331	0.1805	0.2406	0.1955	0.1729	0.1729	0.1353	0.1203	0.1579	0.1353
Bulk milk donor 5 (figure 3c+d)	0.0161	0	0	0	0	0	0	0.0645	0	0.1129	0.1774	0.2903	0.4355	0.6774	0.6129	0.5323	0.629	1	0.9032	0.6613	0.6774	0.5323	0.7258	0.6129	0.5645	0.6452	0.3226	0.4516	0.371	0.4032	0.6452	0.3871	0.4516	0.371	0.3871	0.4194	0.3387	0.2742	0.4032	0.2581	0.2581	0.3387	0.3387	0.2581	0.2258	0.3548	0.2258	0.2581	0.2581
N/A	0	0	0	0	0	0	0	0.0263	0.0263	0.0263	0.1053	0.1579	0.3289	0.5526	0.6447	0.6711	0.6974	0.8289	0.8553	1	0.6842	0.7105	0.6184	0.5789	0.5	0.6447	0.5526	0.5921	0.5132	0.4868	0.4474	0.3816	0.4605	0.5132	0.3026	0.3158	0.3553	0.3553	0.3026	0.2895	0.3947	0.2237	0.4737	0.2368	0.3421	0.2895	0.2632	0.2895	0.3026
N/A	0	0	0	0	0.0286	0	0	0.0286	0.0286	0.1143	0.0857	0.4571	0.3714	0.2	0.3714	0.4857	0.9143	0.8	0.6571	0.9714	0.8857	0.7143	0.8286	0.8286	0.6857	0.7714	0.5143	0.6286	0.6857	0.5143	0.5429	0.5714	0.6286	0.6857	0.8571	0.7714	0.6	0.4857	1	0.4571	0.6	0.4286	0.5714	0.6571	0.5714	0.6	0.6857	0.7429	0.4571
N/A	0	0	0	0	0	0	0	0	0	0	0.1	0.3	0.55	0.8333	1	0.8333	0.6667	0.5667	0.4667	0.5333	0.4	0.2667	0.4333	0.2333	0.3167	0.2333	0.15	0.2167	0.1667	0.1333	0.1167	0.15	0.15	0.0833	0.1333	0.0833	0.0667	0.1333	0.1	0.0333	0.0833	0.1	0.0667	0.05	0.0833	0.0667	0.0833	0.1333	0.05
N/A	0	0	0	0	0	0	0	0	0.0062	0.0745	0.0683	0.1429	0.3602	0.528	0.6149	0.7453	0.8882	0.9441	0.9627	0.9441	0.9006	1	0.9255	0.7329	0.8571	0.8944	0.7205	0.6087	0.5901	0.6584	0.528	0.4286	0.3665	0.4286	0.4348	0.4099	0.3168	0.3602	0.354	0.2857	0.2609	0.323	0.2857	0.2733	0.2671	0.205	0.2174	0.2484	0.1304
N/A	0	0	0	0	0	0	0	0	0	0.0556	0.1111	0.1667	0.3333	0.1667	0.0556	0.3333	0.2778	0.4444	0.5	0.3889	0.6667	0.5556	0.4444	1	0.5556	0.4444	0.6111	0.8889	0.3333	0.7222	0.2778	0.4444	0.6111	0.3333	0.5	0.5556	0.6111	0.9444	0.7222	0.3889	0.6111	0.1667	0.7778	0.4444	0.2778	0.5556	0.3333	0.6111	0.7222
N/A	0	0	0	0	0	0	0	0	0.0222	0	0.1111	0.0889	0.2889	0.4444	0.6444	0.5333	0.7556	0.8667	0.8667	0.7556	0.5556	0.8	0.6222	0.8222	0.7333	0.9556	1	0.7778	0.6	0.8	0.5556	0.6	0.6889	0.5111	0.7778	0.5778	0.4889	0.5556	0.2667	0.4889	0.4222	0.4222	0.3778	0.6	0.4	0.3778	0.3778	0.4444	0.3778
N/A	0	0	0	0	0	0	0	0	0	0.0435	0	0.087	0.1957	0.3696	0.8913	1	0.6522	0.5652	0.7391	0.587	0.4565	0.3478	0.413	0.3478	0.2826	0.5	0.3043	0.4348	0.413	0.3261	0.1304	0.2391	0.1739	0.1957	0.2174	0.0652	0.1522	0.1087	0.087	0.1739	0.1739	0.0435	0.1087	0.1522	0.1087	0.1304	0	0.0652	0.1522
N/A	0	0	0	0	0	0	0	0	0.04	0.04	0.08	0.12	0.24	0.4	0.56	0.68	1	0.88	0.84	0.88	0.92	1	0.88	0.8	0.84	0.96	0.56	0.56	0.64	0.48	0.4	0.56	0.28	0.8	0.64	0.56	0.56	0.6	0.84	0.6	0.72	0.64	0.48	0.76	0.48	0.76	0.44	0.36	0.44
N/A	0	0	0	0	0	0	0	0	0	0.0294	0.0882	0.1176	0.5	0.3529	1	0.9706	0.8824	0.9118	0.7941	0.6765	0.7353	0.6471	0.5	0.4412	0.4706	0.7353	0.4412	0.3529	0.3235	0.4118	0.2647	0.3824	0.4412	0.3235	0.3235	0.1471	0.0882	0.3235	0.2647	0.0588	0.2059	0.1471	0.2353	0.0882	0.1176	0.1471	0.1176	0.0882	0.1471
N/A	0	0	0	0	0	0	0	0.0286	0	0.0571	0.0857	0.1429	0.1714	0.0857	0.2857	0.4	0.3429	0.5714	0.5143	0.7143	0.5714	0.6	0.7143	0.8286	0.8286	1	0.5714	0.7143	0.7429	0.8	0.7429	0.5429	0.7143	0.3714	0.8	0.6571	0.6286	0.6286	0.7714	0.3429	0.6	0.6286	0.6286	0.5143	0.6571	0.4571	0.4286	0.5714	0.6
N/A	-0.001786	0	0	0.00239903	0.00220309	0	-0.000934431	0.0156011	0.017344	0.0653812	0.163508	0.273599	0.468235	0.490941	0.619143	0.789505	0.790265	0.745005	0.755142	0.745613	0.662123	0.650154	0.643631	0.634256	0.659238	0.550489	0.506606	0.492725	0.452206	0.457117	0.384437	0.399733	0.409948	0.362294	0.456128	0.376296	0.370717	0.350696	0.405794	0.311887	0.363682	0.296793	0.344572	0.342345	0.293473	0.327968	0.314799	0.346822	0.336139
N/A	-0.00163235	0	0	0.00233121	0.0021428	0	-0.000853022	0.015469	0.0175997	0.0651944	0.162459	0.272808	0.465965	0.491336	0.618672	0.786266	0.786962	0.74413	0.75477	0.744969	0.66318	0.651148	0.643179	0.63556	0.658254	0.552809	0.507658	0.494237	0.454784	0.459709	0.388017	0.401064	0.410934	0.364972	0.454816	0.376416	0.371848	0.351855	0.405562	0.313061	0.362895	0.299004	0.345168	0.342829	0.294742	0.327442	0.315057	0.345934	0.334909
N/A	-0.0014787	0	0	0.00226338	0.00208251	0	-0.000771612	0.0153369	0.0178555	0.0650076	0.161409	0.272017	0.463695	0.491731	0.618202	0.783028	0.783659	0.743256	0.754399	0.744326	0.664238	0.652141	0.642726	0.636864	0.65727	0.555129	0.508711	0.495748	0.457361	0.462302	0.391598	0.402395	0.411921	0.36765	0.453505	0.376536	0.372979	0.353013	0.405329	0.314235	0.362109	0.301214	0.345764	0.343313	0.296011	0.326916	0.315314	0.345046	0.33368
N/A	-0.00132505	0	0	0.00219556	0.00202222	0	-0.000690202	0.0152048	0.0181112	0.0648208	0.160359	0.271226	0.461425	0.492126	0.617731	0.779789	0.780355	0.742381	0.754028	0.743682	0.665295	0.653135	0.642274	0.638168	0.656286	0.557448	0.509763	0.497259	0.459939	0.464894	0.395178	0.403725	0.412907	0.370328	0.452194	0.376656	0.37411	0.354172	0.405096	0.31541	0.361322	0.303425	0.34636	0.343797	0.29728	0.32639	0.315571	0.344157	0.33245
N/A	0	0	0	0	0	0	0	0.0256	0.0513	0.0769	0.1538	0.1795	0.4872	0.5128	0.4359	1	0.8462	0.6154	0.7692	0.9744	0.7436	0.7436	0.7949	0.6923	0.9231	0.6923	0.8205	0.6667	0.7436	0.7179	0.7692	0.641	0.6923	0.7436	0.8462	0.6154	0.8205	0.5897	0.7949	0.8718	0.7692	0.5897	0.7179	0.7692	0.7436	0.5128	0.8205	0.6923	0.6923
N/A	0	0	0	0	0	0	0	0.0667	0.0667	0	0	0.4	0.1333	0.2	0.1333	0.6	0.2667	0.2	0.6667	0.7333	0.2667	0.6667	0.4667	0.8667	0.9333	1	0.6	0.9333	0.8667	0.7333	0.8667	0.5333	0.7333	0.9333	0.7333	0.6	0.4	0.6	0.9333	0.4	0.6667	0.6667	0.8667	0.8667	0.6667	0.8	0.6667	0.6	0.6
N/A	0	0	0	0	0	0	0	0	0	0	0	0.0526	0.1053	0.1579	0.1579	0.3684	0.3158	0.1579	0.4737	0.5263	0.7368	0.6842	0.4737	0.3684	1	0.8947	1	0.6316	0.7368	0.6316	0.6842	0.5263	0.5789	0.5263	0.4211	0.6316	0.7895	0.8421	0.5263	0.3684	0.3684	0.6842	0.6316	0.5789	0.2632	0.3684	0.5789	0.2632	0.4737
N/A	0	0	0	0.0286	0	0	0	0.0571	0.0571	0.0857	0.0571	0.0571	0.1714	0.2	0.3429	0.4857	0.5429	0.6857	0.3714	0.6286	0.5714	0.4571	0.4857	0.6	0.7143	0.5429	0.4571	0.5143	0.6286	0.9143	0.6	0.4571	0.5143	0.2857	0.4	0.5429	0.7143	0.4	0.4286	0.6	0.6286	0.8	0.4857	0.6857	0.6	0.5714	0.5429	0.7714	0.6286
N/A	0	0	0	0	0	0	0	0	0.0098	0	0.1373	0.3431	0.4412	0.8137	0.8235	1	0.7843	0.9216	0.951	0.8039	0.7255	0.5588	0.598	0.549	0.5294	0.4118	0.4118	0.451	0.3137	0.3824	0.2941	0.2451	0.2255	0.2353	0.2941	0.2353	0.1765	0.1765	0.1667	0.1471	0.1765	0.1765	0.1176	0.1078	0.098	0.1176	0.098	0.0784	0.098
N/A	0	0	0	0	0	0	0.0084	0.0084	0.0252	0.042	0.1008	0.2269	0.3109	0.4622	0.521	0.6975	0.8067	1	0.8992	0.9412	0.916	0.916	0.916	0.8908	0.9076	0.9244	0.8992	0.8739	0.8319	0.7815	0.7731	0.5882	0.6975	0.6723	0.6723	0.5126	0.5294	0.5966	0.4286	0.521	0.4202	0.521	0.4286	0.3529	0.3445	0.3782	0.4118	0.3445	0.4874
N/A	0	0	0	0	0	0	0	0	0	0.0143	0.1857	0.4	0.8	0.6857	0.8286	1	0.9143	0.8	0.7286	0.6143	0.4714	0.6286	0.5	0.3857	0.5143	0.4	0.3	0.2143	0.2143	0.2286	0.1714	0.1143	0.1286	0.1429	0.2	0.1429	0.1	0.1	0.1143	0.0571	0.1143	0.0286	0.0714	0.0286	0.0714	0.0714	0.0429	0.0857	0.0429
N/A	0	0	0	0	0	0	0	0.027	0.0405	0.1622	0.1757	0.2027	0.3784	0.3649	0.6486	0.6486	0.6081	0.7162	0.8378	0.8784	0.8514	0.6622	0.7027	0.6757	1	0.7973	0.6622	0.8514	0.7703	0.973	0.6892	0.8649	0.7568	0.7297	0.5811	0.6757	0.7703	0.7297	0.7162	0.6892	0.5676	0.6622	0.7973	0.7973	0.6892	0.6216	0.6351	0.5541	0.6216
N/A	0	0	0	0	0	0	0.0135	0	0.0541	0.1081	0.1486	0.4054	0.5811	0.7162	0.7027	0.9189	1	0.8649	0.8514	0.6081	0.5811	0.6757	0.5946	0.6486	0.4054	0.5	0.3919	0.4865	0.3784	0.3514	0.3784	0.3108	0.3784	0.2432	0.2703	0.2027	0.2027	0.2703	0.2162	0.1351	0.1622	0.2297	0.2162	0.2838	0.1216	0.1892	0.1216	0.1351	0.2027
N/A	0	0	0	0	0	0	0	0.035	0.028	0.1119	0.1538	0.2098	0.4965	0.6224	0.8112	0.9371	0.8601	1	0.9021	0.9231	0.8811	0.7622	0.6923	0.8741	0.5944	0.5734	0.3706	0.5245	0.4406	0.4126	0.4056	0.4126	0.2867	0.2867	0.3357	0.2168	0.2517	0.2587	0.2168	0.2168	0.1818	0.1049	0.2168	0.1818	0.1748	0.1608	0.2238	0.1608	0.1538
N/A	0	0	0	0	0	0	0	0.0074	0.0441	0.0735	0.1176	0.2941	0.4706	0.5441	0.7794	0.8456	0.9412	0.7794	1	0.9779	0.8382	0.8824	0.7721	0.6103	0.6471	0.5735	0.5735	0.5147	0.6324	0.5515	0.4485	0.4779	0.4559	0.3382	0.4044	0.4044	0.3456	0.2647	0.3529	0.3456	0.2574	0.4044	0.4412	0.1985	0.2426	0.2353	0.2279	0.1838	0.25
N/A	0	0	0	0	0	0	0	0	0.0217	0.0109	0.1957	0.2174	0.4022	0.4239	0.5978	0.7065	0.8043	0.7826	1	0.7826	0.8043	0.9783	0.7391	0.8696	0.9239	0.6304	0.663	0.6522	0.7391	0.5652	0.4891	0.4457	0.5652	0.5978	0.5217	0.5761	0.5	0.3478	0.3587	0.3587	0.3261	0.4239	0.2935	0.25	0.3261	0.3804	0.3913	0.4022	0.2826
N/A	0	0	0	0	0	0	0	0.0143	0.0286	0.0429	0.1571	0.2714	0.3571	0.6286	0.6714	0.9857	0.8	0.8	0.8429	1	0.8286	0.8571	0.5857	0.6143	0.6571	0.3143	0.5143	0.3714	0.3857	0.2714	0.3286	0.3571	0.2571	0.2714	0.1857	0.1857	0.1143	0.1571	0.1429	0.2	0.1286	0.0857	0.1714	0.1714	0.1286	0.0857	0.1	0.0286	0.0714
N/A	0	0	0	0	0	0	0	0	0.008	0.024	0.232	0.456	0.688	0.896	1	0.864	0.784	0.84	0.528	0.64	0.392	0.512	0.488	0.32	0.272	0.248	0.216	0.16	0.184	0.264	0.112	0.216	0.12	0.152	0.176	0.152	0.136	0.096	0.168	0.096	0.128	0.104	0.136	0.072	0.08	0.104	0.072	0.08	0.088
N/A	0	0	0	0	0	0	0	0.0164	0.0492	0.0984	0.1803	0.2295	0.4754	0.5082	0.7049	0.6393	0.8197	1	0.7377	0.9344	0.7705	0.8033	0.6721	0.7377	0.8361	0.7377	0.6557	0.7049	0.541	0.5902	0.5738	0.4918	0.4918	0.5082	0.4262	0.459	0.3279	0.4426	0.3934	0.3443	0.3279	0.4754	0.2951	0.3279	0.3607	0.5574	0.3279	0.459	0.2459
N/A	0	0	0	0	0	0	0	0.0087	0.0433	0.1732	0.5065	0.7186	0.987	1	0.8528	0.7359	0.6667	0.5108	0.5238	0.368	0.329	0.3766	0.2597	0.2251	0.2424	0.1688	0.1342	0.1558	0.0779	0.0952	0.1039	0.0823	0.0779	0.0866	0.0649	0.0693	0.0476	0.0433	0.0563	0.013	0.0433	0.0476	0.039	0.039	0.0606	0.026	0.0173	0.0433	0.0043
N/A	0	0	0	0	0	0	0	0	0	0.0541	0.2883	0.6036	0.8108	1	0.982	0.9009	0.8739	0.7658	0.6847	0.7027	0.5946	0.5135	0.4054	0.3333	0.2613	0.3514	0.3063	0.2793	0.2523	0.2252	0.2162	0.2252	0.2252	0.1441	0.1441	0.1441	0.0901	0.1351	0.1712	0.0811	0.1261	0.0991	0.1171	0.0811	0.1171	0.1261	0.0541	0.0901	0.0721
N/A	0	0	0	0	0	0	0	0.0141	0.0563	0.0704	0.2394	0.3239	0.5775	0.6056	0.5915	0.8451	1	0.7887	0.7887	0.7183	0.6197	0.7183	0.6761	0.6761	0.6338	0.5634	0.5775	0.4366	0.3521	0.3944	0.3521	0.3944	0.4225	0.2958	0.2958	0.1408	0.338	0.2113	0.3521	0.2394	0.2394	0.2817	0.2254	0.2254	0.3239	0.2113	0.2394	0.169	0.2394
N/A	0.0833	0	0	0	0	0	0	0	0	0	0	0	0.1667	0.1667	0.1667	0.4167	0.3333	0.5833	0.5	0.25	0.5	0.5	0.3333	0.9167	0.25	0.5	1	0.3333	0.5833	0.5	0.5833	0.5	0.4167	0.5	0.3333	0.1667	0.75	0.1667	0.6667	0.25	0.5	0.5833	0.25	0.3333	0.5	0.1667	0.5	0.3333	0.0833
N/A	0	0	0	0	0	0	0	0	0	0.1687	0.3614	0.7952	1	0.8193	0.7711	0.6386	0.5542	0.4699	0.3614	0.2892	0.3373	0.3012	0.2289	0.1928	0.0602	0.0602	0.0602	0.1084	0.0843	0.0843	0.1205	0.0482	0.0361	0.0482	0.0843	0.0482	0.0241	0.0241	0.0361	0.0241	0.012	0.0241	0.0241	0.0482	0.0361	0	0.012	0	0.012
N/A	0	0	0	0	0	0	0	0.0115	0.0057	0.0632	0.1954	0.3736	0.6149	0.7701	0.7989	1	0.8391	0.8678	0.7299	0.6724	0.6207	0.6207	0.5575	0.5	0.4655	0.3793	0.3391	0.2989	0.2701	0.2241	0.2414	0.2241	0.1207	0.1609	0.2126	0.092	0.1092	0.0805	0.0747	0.1034	0.0747	0.1264	0.0805	0.0862	0.069	0.0805	0.0575	0.0517	0.069
N/A	0	0	0	0	0	0	0	0	0	0	0	0	0	0.2143	0.5714	0.4286	0.1429	0.5	1	0.5714	0.8571	0.5714	0.5	0.2143	0.7143	0.5	0.2143	0.3571	0.7143	0.4286	0.1429	0.2143	0.2143	0.3571	0.2857	0.4286	0.2143	0.2857	0	0.1429	0.0714	0.7857	0.2143	0.4286	0.3571	0.2857	0.3571	0.4286	0.6429
N/A	0	0	0	0	0	0	0	0	0	0.0476	0	0	0.0952	0	0.2857	0.4762	0.2857	0.3333	0.619	0.4762	0.7143	0.5238	0.9524	1	0.8571	0.7619	0.7619	0.619	0.4762	0.7143	0.7143	0.5714	0.9048	0.5238	0.5714	0.5714	0.8571	0.7143	0.4762	0.5238	0.5714	0.619	0.4286	0.4762	0.7619	0.3333	0.2381	0.5238	0.3333
N/A	0	0	0	0	0	0	0	0.0159	0.0159	0.0317	0.0794	0.1746	0.381	0.3968	0.5714	0.8254	0.7619	0.6984	1	0.8413	0.746	0.7143	0.7937	0.7143	0.6349	0.4444	0.6508	0.3492	0.4603	0.3651	0.4762	0.381	0.4286	0.3016	0.381	0.3016	0.2698	0.2063	0.2857	0.2063	0.1746	0.254	0.3016	0.1905	0.1746	0.127	0.2698	0.2222	0.2698
N/A	0	0	0	0	0	0	0	0.0263	0	0.0526	0.0789	0.1316	0.1316	0.4737	0.5263	0.4737	0.6579	0.6579	0.6316	0.7632	0.6579	0.7105	0.6579	0.9474	0.7105	1	0.3947	0.7368	0.5789	0.8158	0.7632	0.3684	0.5	0.6053	0.6316	0.4737	0.7368	0.7632	0.6579	0.5526	0.6842	0.4211	0.4737	0.6053	0.5526	0.3684	0.4211	0.4474	0.5
N/A	0	0	0	0	0	0	0	0.0313	0.0313	0.1875	0.25	0.3125	0.4688	0.9375	0.75	0.625	1	0.9063	0.8438	0.7813	0.5625	0.5938	0.7188	0.9375	0.8125	0.5625	0.6875	0.5	0.4688	0.5938	0.5625	0.5625	0.6563	0.7188	0.3125	0.4688	0.625	0.5313	0.5	0.3438	0.4375	0.2813	0.4063	0.375	0.3125	0.5	0.7188	0.5625	0.4688
N/A	0	0	0	0	0	0	0.0313	0	0.0625	0.0625	0.125	0.3281	0.5469	0.6875	0.7031	0.7344	0.7813	0.8281	0.8906	0.875	0.7031	1	0.6875	0.8906	0.6094	0.75	0.5313	0.5938	0.5781	0.625	0.6094	0.5156	0.2656	0.4375	0.3594	0.3906	0.5	0.2969	0.4219	0.4063	0.3281	0.3281	0.375	0.375	0.3281	0.2188	0.2813	0.25	0.2188
N/A	0	0	0	0	0	0	0	0.0267	0.0133	0.0533	0.04	0.16	0.3067	0.2933	0.4267	0.5467	0.7067	0.64	0.76	0.8933	0.76	0.8133	0.9733	0.8	0.8133	0.9867	0.8667	0.68	0.5333	1	0.76	0.7467	0.68	0.6933	0.5733	0.4133	0.72	0.48	0.4533	0.8	0.6	0.52	0.4533	0.5733	0.5333	0.5733	0.6	0.4667	0.4533
N/A	0	0	0	0	0	0	0	0	0	0.0211	0.0526	0.1789	0.2737	0.3789	0.5368	0.6	0.7474	0.7895	0.9579	0.9158	0.8316	0.8842	0.8421	0.9474	1	0.7579	0.8421	0.6842	0.8421	0.6842	0.5368	0.7158	0.4526	0.6211	0.5895	0.4947	0.6	0.5158	0.4842	0.6421	0.4421	0.5158	0.4316	0.4632	0.4632	0.4632	0.4632	0.4421	0.3895
N/A	0	0	0	0	0	0	0	0.0071	0.0286	0.0643	0.15	0.2357	0.5357	0.6286	0.7429	0.9286	0.8286	0.9214	0.8286	0.7571	1	0.75	0.7643	0.7143	0.5714	0.6286	0.4643	0.55	0.3786	0.35	0.3643	0.4	0.3643	0.3429	0.3143	0.3214	0.2429	0.2571	0.2929	0.2	0.1429	0.2	0.1429	0.2214	0.1357	0.1857	0.1357	0.1143	0.1643
N/A	0	0	0	0	0	0	0	0	0.0455	0.1364	0.0909	0.1364	0.0909	0.2273	0.3636	0.4545	0.4545	0.5	0.5455	0.5909	0.7727	0.7273	0.5909	1	0.4091	0.6364	0.2727	0.2727	1	0.8182	0.8636	0.4545	0.5455	0.7727	0.5909	0.6818	0.3182	0.5	0.7727	0.6364	0.2727	0.3636	0.6818	0.5	0.5	0.3636	0.4545	0.7727	0.2727
N/A	0	0	0	0	0	0	0	0	0.0085	0.0678	0.2288	0.7627	0.9068	1	0.8898	0.7966	0.7627	0.6695	0.6102	0.5085	0.4322	0.4746	0.322	0.3729	0.2542	0.2203	0.2542	0.2288	0.2034	0.2034	0.2034	0.1525	0.1441	0.1525	0.1186	0.0847	0.1271	0.0847	0.1271	0.0763	0.0678	0.0763	0.0508	0.0847	0.0678	0.0932	0.0678	0.0593	0.0593
N/A	0	0	0	0	0	0	0	0	0.1471	0.0294	0.0588	0.1471	0.1471	0.2647	0.3235	0.4706	0.6765	0.7353	0.6471	0.7647	1	0.8235	0.5	0.9118	0.7353	0.3824	0.7647	0.9412	0.8824	0.8824	0.8824	0.8235	0.7353	0.7647	0.6765	0.6471	0.5588	0.6765	0.5294	0.9706	0.5882	0.5588	0.6765	0.8235	0.5	0.5294	0.7941	0.4118	0.4706
Arithmetic mean	0.002	0	0	0.0015	0.0006	0.0004	0.0015	0.0163	0.0255	0.0624	0.1399	0.2699	0.4158	0.5148	0.617	0.707	0.7248	0.7264	0.7508	0.7354	0.6914	0.6794	0.6328	0.6676	0.6291	0.608	0.5411	0.5371	0.5213	0.5205	0.4786	0.4361	0.4341	0.4253	0.4155	0.3769	0.3934	0.3722	0.3876	0.3329	0.3364	0.3443	0.3506	0.3453	0.3181	0.3065	0.3086	0.3143	0.2962
[truncated: 951 more columns]

## Sheet: Table 4
Milk samples in random order
Only non-zero columns
Tab 4: Table with non-fat particle size and refractive index distributions (number per L) per sample and arithmetic mean
Diameter [nm] RI [-] Sample	561.9	565.1	571.6	574.9	578.1	581.4	584.6	587.9	591.1	594.4	597.6	600.9	604.1	607.4	610.6	613.9	617.1	620.4	623.6	626.9	630.1	633.4	636.6	639.9	643.1	646.4	649.6	493.6	496.9	500.1	503.4	506.6	509.9	513.1	516.4	519.6	522.9	526.1	529.4	532.6	535.9	539.1	542.4	545.6	548.9	552.1	555.4	558.6	561.9
	1.347	1.347	1.347	1.347	1.347	1.347	1.347	1.347	1.347	1.347	1.347	1.347	1.347	1.347	1.347	1.347	1.347	1.347	1.347	1.347	1.347	1.347	1.347	1.347	1.347	1.347	1.347	1.349	1.349	1.349	1.349	1.349	1.349	1.349	1.349	1.349	1.349	1.349	1.349	1.349	1.349	1.349	1.349	1.349	1.349	1.349	1.349	1.349	1.349
Bulk milk donor 1 (figure 3e)	0	0	0	0	0	0	0	0	0	0	0	0	0	0	0	0	0	0	0	0	0	0	0	0	0	0	0	0	0	0	0	0	0	0	0	0	0	0	0	0	0	0	0	0	0	0	0	0	0
N/A	0	0	0	0	0	0	0	0	0	0	0	0	0	0	0	0	0	0	0	0	0	0	0	0	0	0	0	0	0	0	0	0	0	0	0	0	0	0	0	0	0	0	0	0	0	0	0	0	0
N/A	0	0	0	0	0	0	0	0	0	0	0	0	0	0	0	0	0	0	0	0	0	666666667	133333333	266666667	133333333	0	133333333	0	0	0	0	0	0	0	0	0	0	0	0	0	0	133333333	400000000	266666667	400000000	400000000	533333333	1066666667	666666667
N/A	533333333	0	0	1600000000	1066666667	0	533333333	533333333	0	1066666667	1066666667	533333333	533333333	533333333	533333333	0	0	2133333333	1066666667	1600000000	0	0	533333333	0	0	533333333	533333333	533333333	1066666667	0	1600000000	2133333333	2133333333	1066666667	0	533333333	1600000000	3733333333	2133333333	3733333333	1600000000	2666666667	1600000000	1066666667	2133333333	2666666667	2666666667	2133333333	2666666667
N/A	0	0	0	0	0	0	0	0	0	0	0	0	0	0	0	0	0	0	0	0	0	0	0	0	0	0	0	0	0	0	0	0	0	0	0	0	0	0	0	0	0	0	0	0	0	0	0	0	0
N/A	0	0	0	0	0	0	0	0	0	0	0	0	0	0	0	0	0	0	0	0	0	0	0	0	0	0	0	0	0	0	0	0	0	0	0	0	0	0	0	0	0	0	0	0	0	0	0	0	0
N/A	0	0	0	0	0	0	0	0	0	0	0	0	0	0	0	0	0	0	0	0	0	0	0	0	0	0	0	0	0	0	0	0	0	0	0	0	0	0	0	0	0	0	0	0	0	0	0	0	0
N/A	0	0	0	0	0	0	0	0	0	0	0	0	0	0	0	0	0	0	0	0	0	0	0	0	0	0	0	0	0	0	0	0	0	0	0	0	0	0	0	0	0	0	0	0	0	0	0	0	0
N/A	0	0	0	0	0	0	0	0	0	0	0	0	0	0	0	0	0	0	0	0	0	0	0	0	0	0	0	0	0	0	0	0	0	0	0	0	0	0	0	0	0	0	0	0	0	0	0	0	0
N/A	0	0	0	0	0	0	0	0	0	0	0	0	0	0	0	0	0	0	0	0	0	0	0	0	0	0	0	0	0	0	0	0	0	0	0	0	0	0	0	0	0	0	0	0	0	0	0	0	0
N/A	0	0	0	0	0	0	0	0	0	0	0	0	0	0	0	0	0	0	0	0	0	333333333	666666667	333333333	1000000000	333333333	0	0	0	0	0	0	0	0	0	0	0	0	0	0	0	0	0	2333333333	0	1000000000	1000000000	666666667	666666667
N/A	0	0	0	0	0	0	0	0	0	0	0	0	0	0	0	0	0	0	0	0	0	0	0	0	0	0	0	0	0	0	0	0	0	0	0	0	0	0	0	0	0	0	0	0	0	0	0	0	0
N/A	0	0	0	0	0	0	0	0	0	0	0	0	0	0	0	0	0	0	0	0	0	0	0	0	0	0	0	0	0	0	0	0	0	0	0	0	0	0	0	0	0	0	0	0	0	0	0	0	0
N/A	500000000	500000000	0	500000000	500000000	500000000	0	1500000000	1000000000	2000000000	0	1500000000	500000000	500000000	0	1000000000	1000000000	500000000	1000000000	1000000000	1500000000	0	500000000	1500000000	1500000000	1000000000	500000000	0	1000000000	500000000	500000000	2000000000	500000000	3000000000	1000000000	1500000000	2000000000	2500000000	2500000000	1500000000	1000000000	3500000000	2000000000	3000000000	500000000	2000000000	2000000000	1500000000	3000000000
N/A	0	0	300000000	0	0	300000000	1200000000	300000000	900000000	600000000	900000000	1200000000	300000000	900000000	600000000	600000000	1200000000	1500000000	1200000000	900000000	900000000	600000000	1200000000	900000000	600000000	600000000	300000000	0	300000000	600000000	900000000	1200000000	900000000	1200000000	900000000	1500000000	3000000000	2100000000	2700000000	3300000000	1200000000	2400000000	1800000000	2700000000	3900000000	1800000000	3300000000	3000000000	3900000000
N/A	0	0	0	0	0	0	0	0	0	0	0	0	0	0	0	0	0	0	0	0	0	0	0	0	0	0	0	0	0	0	0	0	0	0	0	0	0	0	0	0	0	0	0	0	0	0	0	0	0
N/A	0	0	0	0	0	0	0	0	0	0	0	0	0	0	0	0	0	0	0	0	0	0	0	0	0	0	0	0	0	0	0	0	0	0	0	0	0	0	0	0	0	0	0	0	0	0	0	0	0
N/A	0	0	0	0	0	0	0	0	0	0	0	0	0	0	0	0	0	0	0	0	0	0	0	0	0	0	0	0	0	0	0	0	0	0	0	0	0	0	0	0	0	0	0	0	0	0	0	0	0
N/A	0	0	0	0	0	0	0	0	0	0	0	0	0	0	0	0	0	0	0	0	0	0	0	0	0	0	0	0	0	0	0	0	0	0	0	0	0	0	0	0	0	0	0	0	0	0	0	0	0
N/A	0	0	0	0	0	0	0	0	0	0	0	0	0	0	0	0	0	0	0	0	0	0	0	0	0	0	0	0	0	0	0	0	0	0	0	0	0	0	0	0	0	0	0	0	0	0	0	0	0
N/A	0	0	0	0	0	0	0	0	0	0	0	0	0	0	0	0	0	0	0	0	0	0	0	0	0	0	0	0	0	0	0	0	0	0	0	0	0	0	0	0	0	0	0	0	0	0	0	0	0
N/A	0	0	0	0	0	0	0	0	0	0	0	0	0	0	0	0	0	0	0	0	0	0	0	0	0	0	0	0	0	0	0	0	0	0	0	0	0	0	0	0	0	0	0	0	0	0	0	0	0
N/A	0	0	0	0	0	0	0	0	0	0	0	0	0	0	0	0	0	0	0	0	0	0	0	0	0	100000000	0	0	0	0	0	0	0	0	0	0	0	0	0	0	0	0	0	200000000	0	0	200000000	300000000	200000000
N/A	0	0	0	0	0	0	0	0	0	0	0	0	0	0	0	0	0	0	0	0	0	0	0	0	0	0	0	0	0	0	0	0	0	0	0	0	0	0	0	0	0	0	0	0	0	0	0	0	0
N/A	0	0	0	0	0	0	0	0	0	0	0	0	0	0	0	0	0	0	0	0	0	0	0	0	0	0	0	0	0	0	0	0	0	0	0	0	0	0	0	0	0	0	0	0	0	0	0	0	0
N/A	0	0	0	0	0	0	0	0	0	0	0	0	0	0	0	0	0	0	0	0	0	0	0	0	0	0	0	0	0	0	0	0	0	0	0	0	0	0	0	0	0	0	0	0	0	0	0	0	0
N/A	0	0	0	0	0	0	0	0	0	0	0	0	0	0	0	0	0	0	0	0	0	0	0	0	0	0	0	0	0	0	0	0	0	0	0	0	0	0	0	0	0	0	0	0	0	0	0	0	0
N/A	0	0	0	0	0	0	0	0	0	0	0	0	0	0	0	0	0	0	0	0	0	0	0	0	0	0	0	0	0	0	0	0	0	0	0	0	0	0	0	0	0	0	0	0	0	0	0	0	0
N/A	0	0	0	0	0	0	0	0	0	0	0	0	0	0	0	0	0	0	0	0	133333333	266666667	0	0	133333333	266666667	0	0	0	0	0	0	0	0	0	0	0	0	0	0	133333333	133333333	266666667	133333333	666666667	400000000	1066666667	1200000000	1466666667
N/A	0	0	0	0	0	0	0	0	0	0	0	0	0	0	0	0	0	0	0	0	0	0	0	0	0	0	0	0	0	0	0	0	0	0	0	0	0	0	0	0	0	0	0	0	0	0	0	0	0
N/A	0	0	0	0	0	0	0	0	0	0	0	0	0	0	0	0	0	0	0	0	0	0	0	0	0	0	0	0	0	0	0	0	0	0	0	0	0	0	0	0	0	0	0	0	0	0	0	0	0
N/A	0	0	0	0	0	0	0	0	0	0	0	0	0	0	0	0	0	0	0	0	0	0	0	0	0	0	0	0	0	0	0	0	0	0	0	0	0	0	0	0	0	0	0	0	0	0	0	0	0
N/A	0	0	0	0	0	0	0	0	0	0	0	0	0	0	0	0	0	0	0	0	0	0	0	0	0	0	0	0	0	0	0	0	0	0	0	0	0	0	0	0	0	0	0	0	0	0	0	0	0
N/A	0	0	0	0	0	0	0	0	0	0	0	0	0	0	0	0	0	0	0	0	0	0	0	0	0	0	0	0	0	0	0	0	0	0	0	0	0	0	0	0	0	0	0	0	0	0	0	0	0
N/A	0	0	0	0	0	0	0	0	0	0	0	0	0	0	0	0	0	0	0	0	0	0	0	0	0	0	0	0	0	0	0	0	0	0	0	0	0	0	0	0	0	0	0	0	0	0	0	0	0
N/A	0	0	0	0	0	0	0	0	0	0	0	0	0	0	0	0	0	0	0	0	0	0	0	0	0	0	0	0	0	0	0	0	0	0	0	0	0	0	0	0	0	0	0	0	0	0	0	0	0
N/A	0	0	0	0	0	0	0	0	0	0	0	0	0	0	0	0	0	0	0	0	0	0	0	0	0	0	0	0	0	0	0	0	0	0	0	0	0	0	0	0	0	0	0	0	0	0	0	0	0
N/A	0	0	0	0	0	0	0	0	0	0	0	0	0	0	0	0	0	0	0	0	0	0	0	0	0	0	0	0	0	0	0	0	0	0	0	0	0	0	0	0	0	0	0	0	0	0	0	0	0
N/A	0	0	0	0	0	0	0	0	0	0	0	0	0	0	0	0	0	0	0	0	0	0	0	0	0	0	0	0	0	0	0	0	0	0	0	0	0	0	0	0	0	0	0	0	0	0	0	0	0
N/A	0	0	0	0	0	0	0	0	0	0	0	0	0	0	0	0	0	0	0	0	0	0	0	0	0	0	0	0	0	0	0	0	0	0	0	0	0	0	0	0	0	0	0	0	0	0	0	0	0
N/A	0	0	0	0	0	0	0	0	0	0	0	0	0	0	0	0	0	0	0	0	0	266666667	533333333	0	266666667	0	0	0	0	0	0	0	0	0	0	0	0	0	0	0	0	0	0	0	266666667	266666667	800000000	800000000	800000000
N/A	0	0	0	0	0	0	0	0	0	0	0	0	0	0	0	0	0	0	0	0	0	0	0	0	0	0	0	0	0	0	0	0	0	0	0	0	0	0	0	0	0	0	0	0	0	0	0	0	0
N/A	0	0	0	0	0	0	0	0	0	0	0	0	0	0	0	0	0	0	0	0	0	0	0	0	0	0	0	0	0	0	0	0	0	0	0	0	0	0	0	0	0	0	0	0	0	0	0	0	0
N/A	0	0	0	0	0	0	0	0	0	0	0	0	0	0	0	0	0	0	0	0	0	0	0	0	0	0	0	0	0	0	0	0	0	0	0	0	0	0	0	0	0	0	0	0	0	0	0	0	0
N/A	0	0	0	0	0	0	0	0	0	0	0	0	0	0	0	0	0	0	0	0	0	0	0	0	0	0	0	0	0	0	0	0	0	0	0	0	0	0	0	0	0	0	0	0	0	0	0	0	0
N/A	0	0	0	0	0	0	0	0	0	0	0	0	0	0	0	0	0	0	0	0	0	0	0	0	0	0	0	0	0	0	0	0	0	0	0	0	0	0	0	0	0	0	0	0	0	0	0	0	0
N/A	0	0	0	0	0	0	0	0	0	0	0	0	0	0	0	0	0	0	0	0	0	0	0	0	0	0	0	0	0	0	0	0	0	0	0	0	0	0	0	0	0	0	0	0	0	0	0	0	0
N/A	0	0	0	0	0	0	0	0	0	0	0	0	0	0	0	0	0	0	0	0	0	0	0	0	0	0	0	0	0	0	0	0	0	0	0	0	0	0	0	0	0	0	0	0	0	0	0	0	0
N/A	0	0	0	0	0	0	0	0	0	0	0	0	0	0	0	0	0	0	0	0	0	0	0	0	0	0	0	0	0	0	0	0	0	0	0	0	0	0	0	0	0	0	0	0	0	0	0	0	0
N/A	0	0	0	0	0	0	0	0	0	0	0	0	0	0	0	0	0	0	0	0	0	0	0	0	0	0	0	0	0	0	0	0	0	0	0	0	0	0	0	0	0	0	0	0	0	0	0	0	0
Arithmetic mean	20666667	10000000	6000000	42000000	31333333	16000000	34666667	46666667	38000000	73333333	39333333	64666667	26666667	38666667	22666667	32000000	44000000	82666667	65333333	70000000	50666667	42666667	71333333	60000000	72666667	56666667	29333333	10666667	47333333	22000000	60000000	106666667	70666667	105333333	38000000	70666667	132000000	166666667	146666667	170666667	78666667	176666667	121333333	194000000	157333333	170666667	231333333	213333333	267333333
[truncated: 5,000 more columns]
